# Supplementary material for: Safe and Efficient Procedures and Training System for Endoscopic Submucosal Dissection
Source: J Clin Med. 2023 May 26;12(11):3692. doi: 10.3390/jcm12113692 (PMC10253693; doi:10.3390/jcm12113692)
Supplement: Supplementary file 1 [file jcm-12-03692-s001.zip]

Archive with 1 entries (1 files):
- jcm-2293372-supplementary.mp4
